# Supplementary material for: Reasonable Design of MXene-Supported Dual-Atom Catalysts with High Catalytic Activity for Hydrogen Evolution and Oxygen Evolution Reaction: A First-Principles Investigation
Source: Materials (Basel). 2023 Feb 9;16(4):1457. doi: 10.3390/ma16041457 (PMC9958578; doi:10.3390/ma16041457)
Supplement: Supplementary file 1 [file materials-16-01457-s001.zip]

Archive with 1 entries (1 files):
- materials-2163512-supplementary.pdf
